# Supplementary material for: Evaluating the Energy and Core Nutrients of Condiments in China
Source: Nutrients. 2023 Oct 12;15(20):4346. doi: 10.3390/nu15204346 (PMC10609505; doi:10.3390/nu15204346)
Supplement: Supplementary file 1 [file nutrients-15-04346-s001.zip]

Archive with 1 entries (1 files):
- nutrients-2575076-Supplementary files.pdf
